# Supplementary material for: GmNFYA13 Improves Salt and Drought Tolerance in Transgenic Soybean Plants
Source: Front Plant Sci. 2020 Oct 23;11:587244. doi: 10.3389/fpls.2020.587244 (PMC7644530; doi:10.3389/fpls.2020.587244)
Supplement: Supplementary Table 1 — The primer sets and gene accessions for qRT-PCR used in this study. [file Table_1.XLSX]

## Sheet: Sheet1
Genes	Gene accessions	Forward primer	Reverse primer
GmCYP2	Glyma12g02790	5’-CTGTGTCGGTGGCTCTGAAT	5’-CCATAACACCGCAATCCCCT
GmNF-YA01	Glyma02g35190	5’-GATAAAACGTCGCAAGCCTTAT	5’-GATGTTTGGACTGCTTCGATTT
GmNF-YA02	Glyma02g47380	5’-GCCATCAGGTCATTAGTTCAAC	5’-CGTGTTTTGATTACCCAACTGT
GmNF-YA03	Glyma03g36140	5’-GAACCTTGTTCTGTGGTCTTTG	5’-CCAAATGAAATGGATGCATTGC
GmNF-YA04	Glyma05g29970	5’-CGCATGATGCAGGTAAAATGTA	5’-:GGTTGAAACTTCTTCGACTGTC
GmNF-YA05	Glyma07g04050	5’-CGGTTCACATGCATTCTATCTG	5’-TCACAGCCTTTACAAAGCAATC
GmNF-YA06	Glyma08g13090	5’-GACGATACCTTAGACAGTGGAG	5’-GTACAAAGCCAGAATGAAGCAA
GmNF-YA07	Glyma08g45030	5’-CTTTTGTGTAGTTCAACCGGTT	5’-CAACAAGGCAAACAAAGTCATG
GmNF-YA08	Glyma09g02770	5’-TTCTTTCTCTTCTTCGACTGCT	5’-ATAATGAATAGCATGGCTCGGA
GmNF-YA09	Glyma09g07960	5’-GCATTAGCACTATAAGACCTTTCC	5’-CCAATCCAGTTCAAAATCCAGT
GmNF-YA10	Glyma10g10240	5’-AAATCCTCAGGCAACCTTATCA	5’-CTGCTTCGCATTTACGTAAGTT
GmNF-YA11	Glyma12g36540	5’-AAAAGTTGTGCTAAGATGCCAG	5’-AGCAAGATGTTTCTCCATGGTA
GmNF-YA12	Glyma13g16770	5’-GTGTTTCATGTGTTGTTACGGA	5’-GCACGGACGGATAAAAAGTTAA
GmNF-YA13	Glyma13g27230	5’-AAGGCTGAGCTTGAAAAGAAAG	5’-CGCATTTGATGAGCCTAGATTC
GmNF-YA14	Glyma14g01360	5’-TGAGAGATTTGCTGCATGATTG	5’-CAACAGTTACTGCAAGTTTCGT
GmNF-YA15	Glyma15g03175	5’-TGACTAAACTGGCTTGTTGTTG	5’-CCATGTCAATGTCGACGAAAAT
GmNF-YA16	Glyma15g13660	5’-GTAGCATCAACTGACGAATCAC	5’-TTTACCTATGACGTACTGACCG
GmNF-YA17	Glyma15g18970	5’-TTCATAACAACCTACTCCGACC	5’-CGGTTTCGATCAGTTTCTTCTC
GmNF-YA18	Glyma16g00711	5’-AAGAAGCACCTGACTTTCGATA	5’-GCCATGCAAAAGCTCCTATAAG
GmNF-YA19	Glyma17g05920	5’-AAGTTTGCACATCACTGACATC	5’-TGAGAGCAAACGATAAGACAC
GmNF-YA20	Glyma18g07890	5’-CAGTGGCTCCTACCATAATCAT	5’-ATCAATTGTGGTTCAGTTGCTG
GmNF-YA21	Glyma19g38800	5’-CCTTCAATCTGAGGTTGGTACT	5’-CGAATACATGCTAGTCACCTCT
GmSALT3	Glyma03g32900	5’-AAGCAGGTGCTTAACGACGA	5’-CAAATCTGTTAGCCGCGACG
GmNHX1	Glyma20g37370	5’-CCTCCGTGGTCTCCATGAAC	5’-TTTCACCTGAAACCCGGCAT
GmSOS1	Glyma08g09730	5’-ATCGGCTGGGAAAGATTGGG	5’-CACCAGGGCCAGCTAGTAAG
GmNCED3	Glyma08g18801	5’-GCATGCCATCGGTGAAACTC	5’-AAGTCGCCGTTGGGTGTTAT
GmMYB84	Glyma05g35050	5’-AACCAGGCAACTCCTATGCC	5’-CGTCCAAAATGCTGAGGCAC
GmDREB2	Glyma06g04490	5’-GATGAGGAAGTGGGGCA	5’-CTCGGAGGTGGAAGACG
GmWRKY46	Glyma08g02580	5’-GGCCATCAAGGATCACCATAAT	5’-GGCTCCAAGGATGTCTTTCTGA
GmRbohB	Glyma10g29280	5’-ACTCCGTGCGTTTAGGTCTG	5’-ACATGCCTTGGCGAAAACAC
Tub8	AT5G23860	5’-ATAACCGTTTCAAATTCTCTCTCTC	5’-TGCAAATCGTTCTCTCCTTG
SOS1	AT2G01980	5’-ATTTTGATGCAGTCAGTGGATG	5’-GCAAGCAGATTCTAGTCTTTCG
SOS2	AT5G35410	5’-GCGAACTCAATGGGTTTTAAGT	5’-CTTACGTCTACCATGAAAAGCG
SOS3	AT5G24270	5’-CCGGTCCATGAAAAAGTCAAAT	5’-CTCTTTCAATTCTTCTCGCTCG
NCED3	AT3G14440	5’-CAGCTTGTAGCTTTTGGGCTGTA	5’-TAACAGAAACCAGCTGAGCTCGA
DREB2A	AT5G05410	5’-AAGTACCTGCGAAAGGGTCG	5’-CCAAAGCCTGCTACCTCGAT
ABI3	AT3G24650	5’-TGTGACGACTCTTCTGGTGC	5’-TCATCGGAACAACGACCTGG
RD29A	AT5G52310	5’-ACGTCGAGACCCCGATAAC	5’-CAATCTCCGGTACTCCTCCA
